# Supplementary material for: Genetic Association Studies of MICB and PLCE1 with Severity of Dengue in Indonesian and Taiwanese Populations
Source: Diagnostics (Basel). 2023 Nov 1;13(21):3365. doi: 10.3390/diagnostics13213365 (PMC10647310; doi:10.3390/diagnostics13213365)
Supplement: Supplementary file 1 [file diagnostics-13-03365-s001.zip]

Archive with 1 entries (1 files):
- Supplementary_IDN & TW_ Diagnostics template.pdf
